# Supplementary material for: Chromosome-level assembly and phylophenetic insights of Cladosporium oxysporum A3.I.1, a fungus with the ability to degrade polyurethane polymers
Source: G3 (Bethesda). 2026 Feb 26;16(4):jkag025. doi: 10.1093/g3journal/jkag025 (PMC13042320; doi:10.1093/g3journal/jkag025)
Supplement: jkag025_Supplementary_Data [file jkag025_supplementary_data.zip]

Archive with 2 entries (2 files):
- File_S1_G3-2025-406424.docx
- Supplementary_Figures_and_Tables_G3-2025-406424.docx
